# Supplementary material for: Off-Target Integron Activity Leads to Rapid Plasmid Compensatory Evolution in Response to Antibiotic Selection Pressure
Source: mBio. 2023 Feb 22;14(2):e02537-22. doi: 10.1128/mbio.02537-22 (PMC10127599; doi:10.1128/mbio.02537-22)
Supplement: TABLE S1 [file mbio.02537-22-s0004.xlsx]

## Sheet: breseq mutations (ramping)
Description: mutations identified in the ramping populations directly by breseq at a frequency above 30% and absent in the populations evolved without antibiotic. Mutations are listed by genome (chromosome then plasmid) and gene mutations frequency (with most mutated genes found at the top)
Type of mutation (SNP = single nucleotide polymorphism, DEL = deletion, INS = insertion)	Unique id for each mutation	Genome: NC_002516 (PA01 chromosome) or array20420Short (plasmid)	Mutation position in the genome	Mutation effect: new nucleotide (SNP), insertion sequence (INS) or size of the deletion (DEL)
type	id	genome	position	effect	Delta_2MIC_1	Delta_2MIC_2	Delta_2MIC_3	Delta_2MIC_4	Delta_2MIC_5	Delta_2MIC_6	Delta_2MIC_7	Delta_2MIC_8	Delta_2MIC_9	Delta_2MIC_10	Delta_2MIC_11	Delta_2MIC_12	Delta_2MIC_13	Delta_2MIC_14	Delta_2MIC_15	Delta_2MIC_16	Delta_2MIC_17	Delta_2MIC_18	Delta_2MIC_19	Delta_2MIC_20	Delta_2MIC_21	Delta_2MIC_22	Delta_2MIC_23	Delta_2MIC_24	Delta_2MIC_25	Delta_2MIC_26	WT_2MIC_1	WT_2MIC_2	WT_2MIC_3	WT_2MIC_4	WT_2MIC_5	WT_2MIC_6	WT_2MIC_7_bis	WT_2MIC_8_bis	WT_2MIC_9_bis	WT_2MIC_10_bis	WT_2MIC_11	WT_2MIC_12_bis	Delta_18MIC_bis	WT_Control_18MIC	Delta_Control_woAB	WT_Control_woAB	Delta_A4_ref_bis	WT_A4_ref_bis	PAO1_ref
DEL	13727	NC_002516	1911359	1	0	0	0	0	0	0	0	1	0	0	0	0	0	0	0	0	0	0	0	0	0	0	0	0	0	0	0	0	0	0	0	0	0	0	0	0	0	0	0	0	0	0	0	0	0
INS	13631	NC_002516	1911755	G	0	0	0	0	0	0	0.50834	0	0	0	0	0	0	0	0	0	0	0.467155	0	0	0	0	0	0	0	0	0	0	0	0	0	0	0	0	0	0	0	0	0	0	0	0	0	0	0
DEL	13315	NC_002516	1911772	11	0	0	0.886582	0	0	0	0	0	0	0	0	0	0	0	0	0	0	0	0	0	0	0	0	0	0	0	0	0	0	0	0	0	0	0	0	0	0	0	0	0	0	0	0	0	0
DEL	15853	NC_002516	1911252	6	0	0	0	0	0	0	0	0	0	0	0	0	0	0	0	0	0	0	0	0	0	0.702919	0	0	0	0	0	0	0	0	0	0	0	0	0	0	0	0	0	0	0	0	0	0	0
SNP	13991	NC_002516	1911203	A	0	0	0	0	0	0	0	0	0	0	0	0.529604	0	0	0	0	0	0	0	0	0	0	0	0	0	0	0	0	0	0	0	0	0	0	0	0	0	0	0	0	0	0	0	0	0
DEL	12619	NC_002516	1911734	12	0	0	0	0	0	0	0	0	0	0	0	0	0	0	0	0	0	0	0	0	0	0	0	0	0	0	0	0	0	0	0	0	0	0	0	0	0.309859	0	0	0	0	0	0	0	0
SNP	13313	NC_002516	1625028	C	0	0	0.300444	0	0	0	0	0	0	0	0	0	0	0	0	0	0	0	0	0	0	0	0	0	0	0	0	0	0	0	0	0	0	0	0	0	0	0	0	0	0	0	0	0	0
DEL	2402	NC_002516	2962464	1	0	0	0	0	0	0	0	0	0	0	0	0	0	0	0	0	0	0	0	0	0	0	0	0	0	0	0	0	0	0	0	0	0	0	0.86207	0	0	0	0	0	0	0	0	0	0
SNP	15735	NC_002516	3334558	C	0	0	0	0	0	0	0	0	0	0	0	0	0	0	0	0	0.82358	0	0	0	0	0	0	0	0	0	0	0	0	0	0	0	0	0	0	0	0	0	0	0	0	0	0	0	0
SNP	533	NC_002516	4933454	C	0	0	0	0	0	0	0	0	0	0	0.392699	0	0	0	0	0	0	0	0	0	0	0	0	0	0	0	0	0.320765	0	0	0	0	0	0	0	0	0	0	0	0	0	0	0	0	0
SNP	786	NC_002516	4933463	G	0	0	0	0.413511	0	0	0	0	0	0	0	0	0	0	0	0	0	0	0	0	0	0	0	0	0	0	0	0	0	0	0	0	0	0	0	0	0	0	0	0	0	0	0	0	0
SNP	13473	NC_002516	1526403	G		0	0		1			0	0	0	0	0	0	0	0	0	0	0	0	0	0	0	0	0	0	0	0		0			0	0	0	0	0	0	0	0	0		0	0	0	0
SNP	12125	NC_002516	1910320	C	0	0	0	0	0	0	0	0	0	0	0	0	0	0	0	0	0	0	0	0	0	0	0	0	0	0	0	0	0	0	0	0	0	0	0	0.830512	0	0	0	0	0	0	0	0	0
SNP	13728	NC_002516	2480780	G	0	0	0	0	0	0	0	0.54839	0	0	0	0	0	0	0	0	0	0	0	0	0	0	0	0	0	0	0	0	0	0	0	0	0	0	0	0	0	0	0	0	0	0	0	0	0
SNP	13629	NC_002516	1526418	G	0	0	0	0	0	0	0.446573	0	0	0	0	0	0	0	0	0	0	0	0	0	0	0	0	0	0	0	0	0	0	0	0	0	0	0	0	0	0	0	0	0	0	0	0	0	0
SNP	505	NC_002516	1296272	C	0	0	0	0	0	0	0	0	0	0	0	0	0	0	0	0	0	0	0	0	0	0	0	0	0	0	0	0.320788	0	0	0	0	0	0	0	0	0	0	0	0	0	0	0	0	0
SNP	15797	NC_002516	1501107	G	0	0	0	0	0	0	0	0	0	0	0	0	0	0	0	0	0	0	1	0	0	0	0	0	0	0	0	0	0	0	0	0	0	0	0	0	0	0	0	0	0	0	0	0	0
SNP	13476	NC_002516	2215142	A	0	0	0	0	1	0	0	0	0	0	0	0	0	0	0	0	0	0	0	0	0	0	0	0	0	0	0	0	0	0	0	0	0	0	0	0	0	0	0	0	0	0	0	0	0
SNP	295	NC_002516	3945048	G	0	0	0	0	0	0	0	0	0	0	0	0	0	0	0	0	0	0	0	0	0	0	0	0	0	0	1	0	0	0	0	0	0	0	0	0	0	0	0	0	0	0	0	0	0
SNP	13544	NC_002516	4503813	G	0	0	0	0	0	1	0	0	0		0	0	0	0	0	0	0	0	0	0	0	0	0	0	0	0	0	0		0	0		0	0	0	0	0	0	0	0	0	0	0	0
SNP	16056	NC_002516	5328724	A	0	0	0	0	0	0	0	0	0	0	0	0	0	0	0	0	0	0	0	0	0	0	0	1	0	0	0	0	0	0	0	0	0	0	0	0	0	0	0	0	0	0	0	0	0
SNP	2406	NC_002516	5616586	C	0	0	0	0	0	0	0	0	0	0	0	0	0	0	0	0	0	0	0	0	0	0	0	0	0	0	0	0	0	0	0	0	0	0	1	0	0	0	0	0	0	0	0	0	0
SNP	13546	NC_002516	5694496	C	0	0	0	0	0	1	0	0	0		0	0	0	0	0	0	0	0	0	0	0	0	0	0	0	0	0	0	0	0	0	0	0	0	0	0	0	0	0	0	0	0	0	0	0
SNP	16170	NC_002516	6115211	T	0	0	0	0	0	0	0	0	0	0	0	0	0	0	0	0	0	0	0	0	0	0	0	0	0	1	0	0	0	0	0	0	0	0	0	0	0	0	0	0	0	0	0	0	0
INS	13077	NC_002516	821291	GGTGCCGATCAG	1	0	0	0	0	0	0	0	0	0	0	0	0	0	0	0	0	0	0	0	0	0	0	0	0	0	0	0	0	0	0	0	0	0	0	0	0	0	0	0	0	0	0	0	0
DEL	889	NC_002516	1912260	10	0	0	0	0	0	0	0	0	0	0	0	0	0	0	0	0	0	0	0	0	0	0	0	0	0	0	0	0	0	0	0.933775	0	0	0	0	0	0	0	0	0	0	0	0	0	0
SNP	781	NC_002516	3778776	T	0	0	0	0	0	0	0	0	0	0	0	0	0	0	0	0	0	0	0	0	0	0	0	0	0	0	0	0	0	0.766866	0	0	0	0	0	0	0	0	0	0	0	0	0	0	0
INS	15586	NC_002516	98901	TGGCTG	0	0	0	0	0	0	0	0	0	0	0	0	0	0.606131	0	0	0	0	0	0	0	0	0	0	0	0	0	0	0	0	0	0	0	0	0	0	0	0	0	0	0	0	0	0	0
DEL	15765	NC_002516	5993105	6	0	0	0	0	0	0	0	0	0	0	0	0	0	0	0	0	0	0.579301	0	0	0	0	0	0	0	0	0	0	0	0	0	0	0	0	0	0	0	0	0	0	0	0	0	0	0
SNP	637	NC_002516	2044672	T	0	0	0	0	0	0	0	0	0	0	0	0	0	0	0	0	0	0	0	0	0	0	0	0	0	0	0	0	0.405647	0	0	0	0	0	0	0	0	0	0	0	0	0	0	0	0
SNP	504	NC_002516	1240553	G	0	0	0	0	0	0	0	0	0	0	0	0	0	0	0	0	0	0	0	0	0	0	0	0	0	0	0	0	0	0	0.357979	0	0	0	0	0	0	0	0	0.286759	0	0	0	0	0
SNP	986	NC_002516	201563	G	0	0	0	0	0	0	0	0	0	0	0	0	0	0	0	0	0	0	0	0	0	0	0	0	0	0	0	0	0	0	0	0.347493	0	0	0	0	0	0	0	0	0	0	0	0	0
SNP	13319	NC_002516	4729434	C	0	0	0.319909	0	0	0	0	0	0	0	0	0	0	0	0	0	0	0	0	0	0	0	0	0	0	0	0	0	0	0	0	0	0	0	0	0	0	0	0	0	0	0	0	0	0
SNP	13547	array20420Short	3235	A	0	0	0	0	0	1	0	0	0	0	0	0	0	0	0	0	0	0	0	0	0	0	0	0		0	0	0	0	0	0	0	0	0		0	0	0	0	0	0	0	0	0	0
DEL	548	array20420Short	3614	1	0	0	0	0	0	0	0	0	0	0	0	0	0	0	0	0	0	0	0	0	0	0	0	0		0	0	1	0	0	0	0	0	0		0	0	0	0	0	0	0	0	0	0
DEL	15799	array20420Short	5148	126	0	0	0	0	0	0	0	0	0	0	0	0	0	0	0	0	0	0	1	0	0	0	0	0		0	0	0	0	0	0	0	0	0		0	0	0	0	0	0	0	0	0	0
SNP	15595	array20420Short	3181	A	0	0	0	0	0	0	0	0	0	0	0	0	0	0.458495	0	0	0	0	0	0	0	0	0	0		0	0	0	0	0	0	0	0	0		0	0	0	0	0	0	0	0	0	0
DEL	355	array20420Short	4659	1	0	0	0	0	0	0	0	0	0	0	0	0	0	0	0	0	0	0	0	0	0	0	0	0		0	0.340315	0	0	0	0	0	0	0		0	0	0	0	0	0	0	0	0	0
DEL	16171	array20420Short	4170	12	0	0	0	0	0	0	0	0	0	0	0	0	0	0	0	0	0	0	0	0	0	0	0	0		0.301802	0	0	0	0	0	0	0	0		0	0	0	0	0	0	0	0	0	0
SNP	14004	array20420Short	33208	G	0	0	0	0	0	0	0	0	0	0	0	0.421404	0	0	0	0.371828	0	0	0	0	0	0	0	0	0	0	0	0	0	0	0	0	0	0	0	0	0	0	0	0	0	0	0	0	0
DEL	12145	array20420Short	7620	1	0	0	0	0.594843	0	0	0	0	0	0	0	0	0	0	0	0.459581	0	0	0	0	0	0	1	0		0.439356	0	0	0	0	0	0	0	1		0	0	0	0	0	0	0	0	0	0
DEL	13330	array20420Short	7702	30	0	0	0.636704	0	0	0	0	0	0	0	0	0		0	0	0	0	0	0	0	0	0	0	0		0	0	0	0	0	0	0	0	0		0	0	0	0	0	0	0	0	0	0
DEL	13944	array20420Short	7702	19	0	0		0	0	0	0	0	0	0	0.361335	0		0	0	0	0	0	0	0	0	0	0	0		0	0	0	0	0	0	0	0	0		0	0	0	0	0	0	0	0	0	0
DEL	13813	array20420Short	10645	11	0	0	0	0	0	0	0	0	0.946651	0	0	0	0	0	0	0	0	0	0	0	0	0	0	0		0	0	0	0	0	0	0	0	0		0	0	0	0	0	0	0	0	0	0
SNP	13094	array20420Short	10927	T	0.84751	0	0	0	0	0	0	0	0	0	0	0	0	0	0	0	0	0	0	0	0	0	0	0		0	0	0	0	0	0	0	0	0		0	0	0	0	0	0	0	0	0	0
SNP	15631	array20420Short	2960	A	0	0	0	0	0	0	0	0	0	0	0	0	0	0	0.513609	0	0	0	0	0	0	0	0	0		0	0	0	0	0	0	0	0	0		0	0	0	0	0	0	0	0	0	0
DEL	15632	array20420Short	2998	1	0	0	0	0	0	0	0	0	0	0	0	0	0	0	0.434016	0	0	0	0	0	0	0	0	0		0	0	0	0	0	0	0	0	0		0	0	0	0	0	0	0	0	0	0
DEL	15535	array20420Short	7702	45	0	0	0	0	0	0	0	0	0	0	0	0	1	0	0	0	0	0	0	0	0	0	0	0		0	0	0	0	0	0	0	0	0		0	0	0	0	0	0	0	0	0	0
DEL	12629	array20420Short	31136	20	0	0	0	0	0	0	0	0	0	0	0	0	0	0	0	0	0	0	0	0	0	0	0	0	0	0	0	0	0	0	0	0	0	0	0	0	0.761213	0	0	0	0	0	0	0	0
SNP	13869	array20420Short	793	A	0	0	0	0	0	0	0	0	0	0.531874	0	0	0	0	0	0	0	0	0	0	0	0	0	0		0	0	0	0	0	0	0	0	0		0	0	0	0	0	0	0	0	0	0
DEL	368	array20420Short	8422	12	0	0	0	0	0	0	0	0	0	0	0	0	0	0	0	0	0	0	0	0	0	0	0	0		0	0.524272	0	0	0	0	0	0	0		0	0	0	0	0	0	0	0	0	0
DEL	15594	array20420Short	2556	73	0	0	0	0	0	0	0	0	0	0	0	0	0	0.359554	0	0	0	0	0	0	0	0	0	0		0	0	0	0	0	0	0	0	0		0	0	0	0	0	0	0	0	0	0
DEL	13945	array20420Short	8184	1	0	0	0	0	0	0	0	0	0	0	0.328085	0	0	0	0	0	0	0	0	0	0	0	0	0		0	0	0	0	0	0	0	0	0		0	0	0	0	0	0	0	0	0	0
[truncated: 4 more columns]

## Sheet: breseq mutations (cst conc)
Description: mutations identified by breseq present in the pooled populations passaged at constant cocnentration and present at a frequency above 5% in the pooled populations (corresponding to a 30% threshold to detect mutations present in one population)
Type of mutation (SNP = single nucleotide polymorphism, DEL = deletion, INS = insertion)	Unique id for each mutation	Genome: NC_002516 (PA01 chromosome) or array20420Short (plasmid)	Mutation position in the genome	Mutation effect: new nucleotide (SNP), insertion sequence (INS) or size of the deletion (DEL)
type	id	genome	position	effect	Delta_2MIC_1	Delta_2MIC_2	Delta_2MIC_3	Delta_2MIC_4	Delta_2MIC_5	Delta_2MIC_6	Delta_2MIC_7	Delta_2MIC_8	Delta_2MIC_9	Delta_2MIC_10	Delta_2MIC_11	Delta_2MIC_12	Delta_2MIC_13	Delta_2MIC_14	Delta_2MIC_15	Delta_2MIC_16	Delta_2MIC_17	Delta_2MIC_18	Delta_2MIC_19	Delta_2MIC_20	Delta_2MIC_21	Delta_2MIC_22	Delta_2MIC_23	Delta_2MIC_24	Delta_2MIC_25	Delta_2MIC_26	WT_2MIC_1	WT_2MIC_2	WT_2MIC_3	WT_2MIC_4	WT_2MIC_5	WT_2MIC_6	WT_2MIC_7_bis	WT_2MIC_8_bis	WT_2MIC_9_bis	WT_2MIC_10_bis	WT_2MIC_11	WT_2MIC_12_bis	Delta_18MIC_bis	WT_Control_18MIC	Delta_Control_woAB	WT_Control_woAB	Delta_A4_ref_bis	WT_A4_ref_bis	PAO1_ref
SNP	14202	NC_002516	2906109	C	0	0	0	0	0	0	0	0	0	0	0	0	0	0	0	0	0	0	0	0	0	0	0	0	0	0	0	0	0	0	0	0	0	0	0	0	0	0	0	0.407629	0	0	0	0	0
SNP	14210	NC_002516	5788616	C	0	0	0	0	0	0	0	0	0	0	0	0	0	0	0	0	0	0	0	0	0	0	0	0	0	0	0	0	0	0	0	0	0	0	0	0	0	0	0	0.289947	0	0	0	0	0
SNP	504	NC_002516	1240553	G	0	0	0	0	0	0	0	0	0	0	0	0	0	0	0	0	0	0	0	0	0	0	0	0	0	0	0	0	0	0	0.357979	0	0	0	0	0	0	0	0	0.286759	0	0	0	0	0
SNP	13475	NC_002516	1625064	C	0	0	0	0	0	0	0	0	0	0	0	0	0	0	0	0	0	0	0	0	0	0	0	0	0	0	0	0	0	0	0	0	0	0	0	0	0	0	0	0.256068	0	0	0	0	0
INS	15046	NC_002516	785714	TCCCCGCTCCCCGCTCCCCGCTCCCCGCTCCCCGCTCCCCGCTCCCCGCTCCCCGCTCCCCGCTCCCCGCTCCCCGCTCCCCGCTCCCCGC													0	0	0		0		0	0		0	0	0	0	0								0	0	0		0	0.25586				0
SNP	14208	NC_002516	4933452	G	0	0	0	0	0	0	0	0	0	0	0	0	0	0	0	0	0	0	0	0	0	0	0	0	0	0	0	0	0	0	0	0	0	0	0	0	0	0	0	0.253493	0	0	0	0	0
SNP	14205	NC_002516	3808301	G	0	0	0	0	0	0	0	0	0	0	0	0	0	0	0	0	0	0	0	0	0	0	0	0	0	0	0	0	0	0	0	0	0	0	0	0	0	0	0	0.228355	0	0	0	0	0
SNP	14201	NC_002516	2532638	G	0	0	0	0	0	0	0	0	0	0	0	0	0	0	0	0	0	0	0	0	0	0	0	0	0	0	0	0	0	0	0	0	0	0	0	0	0	0	0	0.191964	0	0	0	0	0
SNP	14198	NC_002516	1625055	C	0	0	0	0	0	0	0	0	0	0	0	0	0	0	0	0	0	0	0	0	0	0	0	0	0	0	0	0	0	0	0	0	0	0	0	0	0	0	0	0.171828	0	0	0	0	0
SNP	246	NC_002516	1671916	C	0	0	0	0	0	0	0	0	0	0	0	0	0	0	0	0	0	0	0	0	0	0	0	0	0	0	0	0	0	0	0	0	0	0	0	0	0	0	0	0.171663	0	0	0	0	0
SNP	14197	NC_002516	1625052	C	0	0	0	0	0	0	0	0	0	0	0	0	0	0	0	0	0	0	0	0	0	0	0	0	0	0	0	0	0	0	0	0	0	0	0	0	0	0	0	0.161776	0	0	0	0	0
SNP	527	NC_002516	4392170	G	0	0	0	0	0	0	0	0	0	0	0	0	0	0	0	0	0	0	0	0	0	0	0	0	0	0	0	0	0	0	0	0	0	0	0	0	0	0	0	0.159856	0	0	0	0	0
SNP	783	NC_002516	4225535	T	0	0	0	0	0	0	0	0	0	0	0	0	0	0	0	0	0	0	0	0	0	0	0	0	0	0	0	0	0	0	0	0	0	0	0	0	0	0	0	0.152685	0	0	0	0	0
SNP	14209	NC_002516	5083804	A	0	0	0	0	0	0	0	0	0	0	0	0	0	0	0	0	0	0	0	0	0	0	0	0	0	0	0	0	0	0	0	0	0	0	0	0	0	0	0	0.148855	0	0	0	0	0
SNP	15051	NC_002516	3874254	C	0	0	0	0	0	0	0	0	0	0	0	0	0	0	0	0	0	0	0	0	0	0	0	0	0	0	0	0	0	0	0	0	0	0	0	0	0	0	0.147069	0	0	0	0	0	0
SNP	14194	NC_002516	146345	G	0	0	0	0	0	0	0	0	0	0	0	0	0	0	0	0	0	0	0	0	0	0	0	0	0	0	0	0	0	0	0	0	0	0	0	0	0	0	0	0.143811	0	0	0	0	0
SNP	14253	NC_002516	5330713	A	0	0	0	0	0	0	0	0	0	0	0	0	0	0	0	0	0	0	0	0	0	0	0	0	0	0	0	0	0	0	0	0	0	0	0	0	0	0	0.13934	0	0	0	0	0	0
SNP	234	NC_002516	1309526	C	0	0	0	0	0	0	0	0	0	0	0	0	0	0	0	0	0	0	0	0	0	0	0	0	0	0	0	0	0	0	0	0	0	0	0	0	0	0	0	0.137246	0	0	0	0	0
SNP	14200	NC_002516	2116845	C	0	0	0	0	0	0	0	0	0	0	0	0	0	0	0	0	0	0	0	0	0	0	0	0	0	0	0	0	0	0	0	0	0	0	0	0	0	0	0	0.131835	0	0	0	0	0
SNP	13934	NC_002516	2038042	A	0	0	0	0	0	0	0	0	0	0	0	0	0	0	0	0	0	0	0	0	0	0	0	0	0	0	0	0	0	0	0	0	0	0	0	0	0	0	0	0.129982	0	0	0	0	0
SNP	14207	NC_002516	4819101	C	0	0	0	0	0	0	0	0	0	0	0	0	0	0	0	0	0	0	0	0	0	0	0	0	0	0	0	0	0	0	0	0	0	0	0	0	0	0	0	0.127529	0	0	0	0	0
SNP	13383	NC_002516	1370250	C	0	0	0	0	0	0	0	0	0	0	0	0	0	0	0	0	0	0	0	0	0	0	0	0	0	0	0	0	0	0	0	0	0	0	0	0	0	0	0	0.127285	0	0	0	0	0
SNP	12618	NC_002516	884425	C	0	0	0	0	0	0	0	0	0	0	0	0	0	0	0	0	0	0	0	0	0	0	0	0	0	0	0	0	0	0	0	0	0	0	0	0	0	0	0	0.12571	0	0	0	0	0
SNP	653	NC_002516	5585571	G	0	0	0	0	0	0	0	0	0	0	0	0	0	0	0	0	0	0	0	0	0	0	0	0	0	0	0	0	0	0	0	0	0	0	0	0	0	0	0	0.122857	0	0	0	0	0
SNP	789	NC_002516	5123017	C	0	0	0	0	0	0	0	0	0	0	0	0	0	0	0	0	0	0	0	0	0	0	0	0	0	0	0	0	0	0	0	0	0	0	0	0	0	0	0	0.122122	0	0	0	0	0
SNP	13861	NC_002516	3659129	C	0	0	0	0	0	0	0	0	0	0	0	0	0	0	0	0	0	0	0	0	0	0	0	0	0	0	0	0	0	0	0	0	0	0	0	0	0	0	0	0.120504	0	0	0	0	0
SNP	13200	NC_002516	5001122	G	0	0	0	0	0	0	0	0	0	0	0	0	0	0	0	0	0	0	0	0	0	0	0	0	0	0	0	0	0	0	0	0	0	0	0	0	0	0	0	0.116222	0	0	0	0	0
SNP	294	NC_002516	3930694	C	0	0	0	0	0	0	0	0	0	0	0	0	0	0	0	0	0	0	0	0	0	0	0	0	0	0	0	0	0	0	0	0	0	0	0	0	0	0	0	0.115924	0	0	0	0	0
SNP	14203	NC_002516	3073019	C	0	0	0	0	0	0	0	0	0	0	0	0	0	0	0	0	0	0	0	0	0	0	0	0	0	0	0	0	0	0	0	0	0	0	0	0	0	0	0	0.115724	0	0	0	0	0
SNP	13989	NC_002516	39968	G	0	0	0	0	0	0	0	0	0	0	0	0	0	0	0	0	0	0	0	0	0	0	0	0	0	0	0	0	0	0	0	0	0	0	0	0	0	0	0	0.115403	0	0	0	0	0
SNP	645	NC_002516	4014787	G	0	0	0	0	0	0	0	0	0	0	0	0	0	0	0	0	0	0	0	0	0	0	0	0	0	0	0	0	0	0	0	0	0	0	0	0	0	0	0	0.108177	0	0	0	0	0
SNP	539	NC_002516	5187219	G	0	0	0	0	0	0	0	0	0	0	0	0	0	0	0	0	0	0	0	0	0	0	0	0	0	0	0	0	0	0	0	0	0	0	0	0	0	0	0	0.105065	0	0	0	0	0
SNP	248	NC_002516	1707392	G	0	0	0	0	0	0	0	0	0	0	0	0	0	0	0	0	0	0	0	0	0	0	0	0	0	0	0	0	0	0	0	0	0	0	0	0	0	0	0	0.104984	0	0	0	0	0
SNP	640	NC_002516	3413154	C	0	0	0	0	0	0	0	0	0	0	0	0	0	0	0	0	0	0	0	0	0	0	0	0	0	0	0	0	0	0	0	0	0	0	0	0	0	0	0	0.103198	0	0	0	0	0
SNP	13081	NC_002516	2039326	C	0	0	0	0	0	0	0	0	0	0	0	0	0	0	0	0	0	0	0	0	0	0	0	0	0	0	0	0	0	0	0	0	0	0	0	0	0	0	0.102046	0	0	0	0	0	0
SNP	14204	NC_002516	3769058	G	0	0	0	0	0	0	0	0	0	0	0	0	0	0	0	0	0	0	0	0	0	0	0	0	0	0	0	0	0	0	0	0	0	0	0	0	0	0	0	0.0996985	0	0	0	0	0
SNP	15047	NC_002516	2038387	C	0	0	0	0	0	0	0	0	0	0	0	0	0	0	0	0	0	0	0	0	0	0	0	0	0	0	0	0	0	0	0	0	0	0	0	0	0	0	0.0984507	0	0	0	0	0	0
SNP	13537	NC_002516	971661	C	0	0	0	0	0	0	0	0	0	0	0	0	0	0	0	0	0	0	0	0	0	0	0	0	0	0	0	0	0	0	0	0	0	0	0	0	0	0	0	0.0980272	0	0	0	0	0
SNP	14206	NC_002516	4515403	C	0	0	0	0	0	0	0	0	0	0	0	0	0	0	0	0	0	0	0	0	0	0	0	0	0	0	0	0	0	0	0	0	0	0	0	0	0	0	0	0.0948086	0	0	0	0	0
SNP	15054	NC_002516	4376897	G	0	0	0	0	0	0	0	0	0	0	0	0	0	0	0	0	0	0	0	0	0	0	0	0	0	0	0	0	0	0	0	0	0	0	0	0	0	0	0.086791	0	0	0	0	0	0
SNP	15055	NC_002516	5915540	C	0	0	0	0	0	0	0	0	0	0	0	0	0	0	0	0	0	0	0	0	0	0	0	0	0	0	0	0	0	0	0	0	0	0	0	0	0	0	0.0761819	0	0	0	0	0	0
SNP	14199	NC_002516	1714146	G	0	0	0	0	0	0	0	0	0	0	0	0	0	0	0	0	0	0	0	0	0	0	0	0	0	0	0	0	0	0	0	0	0	0	0	0	0	0	0	0.0741081	0	0	0	0	0
SNP	14195	NC_002516	394408	C	0	0	0	0	0	0	0	0	0	0	0	0	0	0	0	0	0	0	0	0	0	0	0	0	0	0	0	0	0	0	0	0	0	0	0	0	0	0	0	0.0735726	0	0	0	0	0
SNP	14196	NC_002516	1296314	G	0	0	0	0	0	0	0	0	0	0	0	0	0	0	0	0	0	0	0	0	0	0	0	0	0	0	0	0	0	0	0	0	0	0	0	0	0	0	0	0.0710058	0	0	0	0	0
SNP	15048	NC_002516	2038855	C	0	0	0	0	0	0	0	0	0	0	0	0	0	0	0	0	0	0	0	0	0	0	0	0	0	0	0	0	0	0	0	0	0	0	0	0	0	0	0.0692697	0	0	0	0	0	0
SNP	990	NC_002516	5187236	C	0	0	0	0	0	0	0	0	0	0	0	0	0	0	0	0	0	0	0	0	0	0	0	0	0	0	0	0	0	0	0	0	0	0	0	0	0	0	0	0.0638895	0	0	0	0	0
SNP	15053	NC_002516	4376825	A	0	0	0	0	0	0	0	0	0	0	0	0	0	0	0	0	0	0	0	0	0	0	0	0	0	0	0	0	0	0	0	0	0	0	0	0	0	0	0.0636816	0	0	0	0	0	0
SNP	15052	NC_002516	4008989	G	0	0	0	0	0	0	0	0	0	0	0	0	0	0	0	0	0	0	0	0	0	0	0	0	0	0	0	0	0	0	0	0	0	0	0	0	0	0	0.0587392	0	0	0	0	0	0
SNP	15050	NC_002516	2039533	C	0	0	0	0	0	0	0	0	0	0	0	0	0	0	0	0	0	0	0	0	0	0	0	0	0	0	0	0	0	0	0	0	0	0	0	0	0	0	0.0585651	0	0	0	0	0	0
SNP	15049	NC_002516	2038858	C	0	0	0	0	0	0	0	0	0	0	0	0	0	0	0	0	0	0	0	0	0	0	0	0	0	0	0	0	0	0	0	0	0	0	0	0	0	0	0.0543804	0	0	0	0	0	0
SNP	15057	array20420Short	32317	T	0	0	0	0	0	0	0	0	0	0	0	0	0	0	0	0	0	0	0	0	0	0	0	0	0	0	0	0	0	0	0	0	0	0	0	0	0	0	0.187837	0	0	0	0	0	0
DEL	14211	array20420Short	30751	131	0	0	0	0	0	0	0	0	0	0	0	0	0	0	0	0	0	0	0	0	0	0	0	0	0	0	0	0	0	0	0	0	0	0	0	0	0	0	0	0.142271	0	0	0	0	0
SNP	14254	array20420Short	32289	T	0	0	0	0	0	0	0	0	0	0	0	0	0	0	0	0	0	0	0	0	0	0	0	0	0	0	0	0	0	0	0	0	0	0	0	0	0	0	0.140667	0	0	0	0	0	0
DEL	14212	array20420Short	31363	13	0	0	0	0	0	0	0	0	0	0	0	0	0	0	0	0	0	0	0	0	0	0	0	0	0	0	0	0	0	0	0	0	0	0	0	0	0	0	0	0.125632	0	0	0	0	0
DEL	14214	array20420Short	31495	1	0	0	0	0	0	0	0	0	0	0	0	0	0	0	0	0	0	0	0	0	0	0	0	0	0	0	0	0	0	0	0	0	0	0	0	0	0	0	0	0.121529	0	0	0	0	0
DEL	14213	array20420Short	31494	1	0	0	0	0	0	0	0	0	0	0	0	0	0	0	0	0	0	0	0	0	0	0	0	0	0	0	0	0	0	0	0	0	0	0	0	0	0	0	0	0.119397	0	0	0	0	0
SNP	15056	array20420Short	31272	A	0	0	0	0	0	0	0	0	0	0	0	0	0	0	0	0	0	0	0	0	0	0	0	0	0	0	0	0	0	0	0	0	0	0	0	0	0	0	0.107295	0	0	0	0	0	0
[truncated: 4 more columns]

## Sheet: rearrangements + others
Rearrangement type	Junction coordinates	Junction type	Junction location	Rearrangement size	Delta_2MIC_1	Delta_2MIC_2	Delta_2MIC_3	Delta_2MIC_4	Delta_2MIC_5	Delta_2MIC_6	Delta_2MIC_7	Delta_2MIC_8	Delta_2MIC_9	Delta_2MIC_10	Delta_2MIC_11	Delta_2MIC_12	Delta_2MIC_13	Delta_2MIC_14	Delta_2MIC_15	Delta_2MIC_16	Delta_2MIC_17	Delta_2MIC_18	Delta_2MIC_19	Delta_2MIC_20	Delta_2MIC_21	Delta_2MIC_22	Delta_2MIC_23	Delta_2MIC_24	Delta_2MIC_25	Delta_2MIC_26	WT_2MIC_1	WT_2MIC_2	WT_2MIC_3	WT_2MIC_4	WT_2MIC_5	WT_2MIC_6	WT_2MIC_7_bis	WT_2MIC_8_bis	WT_2MIC_9_bis	WT_2MIC_10_bis	WT_2MIC_11	WT_2MIC_12_bis	Delta_18MIC_bis	WT_Control_18MIC	Delta_Control_woAB	WT_Control_woAB	Delta_A4_ref_bis	WT_A4_ref_bis	PAO1_ref
Deletion	33313	Left border	Plasmid	16606		0.968													0.44					0.111					1									0.983	1
	16493	Right border	Plasmid			0.968													0.44					0.111					1									0.983	1
Deletion	31705	Left border	Plasmid	603																											0.57
	32308	Righter border	Plasmid																												0.57
Inversion	29493	Left border	Plasmid	9572																													0.63
	5635	Right border	Plasmid																														0.64
Inversion	29496	Left border	Plasmid	10108																																0.99
	6178	Righter border	Plasmid																																	1
Inversion	11016	Left border	Plasmid	4293																																	0.99
	15309	Righter border	Plasmid																																		0.99
Inversion	14480	Left border	Plasmid	773																																							0.06
	15253	Righter border	Plasmid																																								0.06
Insertion	11163	Insertion site	Plasmid	1235
	1061199	Left border	NC_002516								0.48
	1062434	Righter border	NC_002516								0.51
Insertion	31820	Insertion site	NC_002516	1370
	499829	Left border	NC_002516																																									0.06
	501199	Righter border	NC_002516																																									0.07
Deletion	1911619	Left border	NC_002516	151																												0.757
	1911770	Righter border	NC_002516																													0.76
Deletion	1911445	Left border	NC_002516	156																													0.4
	1911601	Righter border	NC_002516																														0.4
Deletion	1910216	Left border	NC_002516	192																														0.785
	1910408	Righter border	NC_002516																															0.79
Deletion	1910642	Left border	NC_002516	345																					0.761
	1910987	Righter border	NC_002516																						0.76
[truncated: 3 more columns]
